# Supplementary material for: Dorfman pooling enhances SARS-CoV-2 large-scale community testing efficiency
Source: PLOS Glob Public Health. 2023 Apr 18;3(4):e0001793. doi: 10.1371/journal.pgph.0001793 (PMC10112776; doi:10.1371/journal.pgph.0001793)
Supplement: S1 Data — (XLSX) [file pgph.0001793.s001.xlsx]

## Sheet: 2  to 1
Pooling	Pool ID	Code	Original Result	Orig. Target 1	Orig. Target 2 E	Pooled Result	Pool Target 1	Pool Target 2
2 to 1	1	21768953	Positive	23.77	23.39	Positive	24.04	23.71
2 to 1	2	21768889	Positive	24.54	24.25	Positive	24.19	23.76
2 to 1	3	21768956	Positive	34.08	37.46	Negative	40*	40*
2 to 1	1	21776558	Positive	20.15	19.89	Positive	21.06	20.9
2 to 1	2	21776479	Positive	25.29	24.51	Positive	25.37	24.87		40* max number of cycles
2 to 1	3	21776486	Positive	22.5	22.09	Positive	23.62	23.23
2 to 1	1	21777468	Positive	26.99	26.99	Positive	27.17	26.86
2 to 1	2	21777477	Positive	28.64	29.22	Positive	29.22	29.65
2 to 1	3	21777388	Positive	23.05	22.66	Positive	23.7	23.3
2 to 1	12	21777401	Positive	29.53	29.54	Positive	28.9	29.26
2 to 1	13	21777271	Positive	34.77	36.56	Positive	34.13	35.87
2 to 1	1	21777423	Positive	23.84	23.54	Positive	23.21	23.25
2 to 1	2	21777424	Positive	26.92	26.43	Positive	25.65	25.5
2 to 1	3	21777369	Positive	31.78	33.28	Positive	30.41	32.22
2 to 1	1	21788765	Positive	16.24	16.42	Positive	16.75	17.08
2 to 1	2	21788691	Positive	24.49	24.82	Positive	23.81	24.34
2 to 1	3	21787941	Positive	31.65	32.26	Positive	31.17	32.44
2 to 1	4	21788109	Positive	33.65	35.46	Negative	40*	40*
2 to 1	1	21788761	Positive	22.03	21.74	Positive	22.79	22.34
2 to 1	4	21787947	Positive	30.48	31.18	Positive	30.36	31.27
2 to 1	1	21794594	Positive	32.12	33.23	Positive	31.61	32.56
2 to 1	2	21794607	Positive	23.26	23.12	Positive	22.79	22.66
2 to 1	3	21794642	Positive	18.08	18.06	Positive	17.86	17.79
2 to 1	4	21794651	Positive	26.74	27.14	Positive	26.89	27.24
2 to 1	5	21794654	Positive	22.78	23.09	Positive	22.34	22.48
2 to 1	6	21794663	Positive	18.38	18.36	Positive	18.22	18.4
2 to 1	7	21795184	Positive	31.95	33.21	Positive	31.98	33.34
2 to 1	8	21795146	Positive	25.45	25.05	Positive	25.57	25.22
2 to 1	33	21791872	Positive	20.98	21.31	Positive	21.79	21.94
2 to 1	34	21791892	Positive	15.42	15.79	Positive	16.73	17.04
2 to 1	35	21791899	Positive	20.01	19.73	Positive	21.31	20.96
2 to 1	36	21791900	Positive	23.79	23.63	Positive	24.73	24.6
2 to 1	37	21791908	Positive	24.3	24.41	Positive	25.48	25.42
2 to 1	38	21791910	Positive	19.67	19.95	Positive	19.97	20.23
2 to 1	39	21792600	Positive	24.14	24.46	Positive	23.5	24.06
2 to 1	40	21791888	Positive	21.49	21.8	Positive	22.87	22.97
2 to 1	41	21791874	Positive	17.84	17.94	Positive	19.12	19.52
2 to 1	42	21792589	Positive	31.17	32.1	Positive	30.73	32.05
2 to 1	43	21792588	Positive	30.84	32.19	Positive	30.14	31.78
2 to 1	77	21791507	Positive	17.77	17.96	Positive	18.18	18.65
2 to 1	78	21791442	Positive	28.11	28.84	Positive	27	27.74
2 to 1	79	21791418	Positive	28.17	29.22	Positive	27.81	29.03
2 to 1	80	21791467	Positive	17.44	17.61	Positive	17.69	18.07
2 to 1	81	21791416	Positive	28.08	28.52	Positive	28.49	29.58
2 to 1	22	21798094	Positive	30.74	32.68	Positive	31.33	34.25
2 to 1	7	22682452	Positive	28.95	29.79	Positive	30.34	31.7
2 to 1	9	22682454	Positive	29.92	30.18	Positive	31.23	32.81

## Sheet: 4 to 1
Pooling	Pool ID	Code	Original Result	Orig. Target 1	Orig. Target 2 E	Pooled Result	Pool Target 1	Pool Target 2
4 to 1	4	21768953	Positive	23.77	23.39	Positive	25.19	24.91
4 to 1	5	21768889	Positive	24.54	24.25	Positive	25.32	25.05
4 to 1	6	21768956	Positive	34.08	37.46	Positive	40*	37.84
4 to 1	4	21776558	Positive	20.15	19.89	Positive	22.15	21.63
4 to 1	5	21776479	Positive	25.29	24.51	Positive	26.52	25.87		40* max number of cycles
4 to 1	6	21776486	Positive	22.5	22.09	Positive	24.45	23.97
4 to 1	4	21777468	Positive	26.99	26.99	Positive	27.78	27.74
4 to 1	5	21777477	Positive	28.64	29.22	Positive	29.69	30.3
4 to 1	6	21777388	Positive	23.05	22.66	Positive	24.8	24.45
4 to 1	15	21777401	Positive	29.53	29.54	Positive	29.55	30.15
4 to 1	16	21777271	Positive	34.77	36.56	Positive	33.78	36.58
4 to 1	4	21777423	Positive	23.84	23.54	Positive	23.93	23.83
4 to 1	5	21777424	Positive	26.92	26.43	Positive	26.84	26.97
4 to 1	6	21777369	Positive	31.78	33.28	Positive	30.68	32.65
4 to 1	5	21788765	Positive	16.24	16.42	Positive	17.78	18.12
4 to 1	6	21788691	Positive	24.49	24.82	Positive	24.79	25.47
4 to 1	7	21787941	Positive	31.65	32.26	Positive	31.56	33.31
4 to 1	8	21788109	Positive	33.65	35.46	Negative	40*	40*
4 to 1	5	21788761	Positive	22.03	21.74	Positive	23.68	23.39
4 to 1	6	21787947	Positive	30.48	31.18	Positive	31.17	32.31
4 to 1	9	21794594	Positive	32.12	33.23	Positive	32.21	33.84
4 to 1	10	21794607	Positive	23.26	23.12	Positive	23.75	23.65
4 to 1	11	21794642	Positive	18.08	18.06	Positive	18.85	19.11
4 to 1	12	21794651	Positive	26.74	27.14	Positive	27.7	28.07
4 to 1	13	21794654	Positive	22.78	23.09	Positive	23.71	23.93
4 to 1	14	21794663	Positive	18.38	18.36	Positive	18.89	19.14
4 to 1	15	21795184	Positive	31.95	33.21	Positive	32.12	33.92
4 to 1	16	21795146	Positive	25.45	25.05	Positive	26.72	26.39
4 to 1	44	21791872	Positive	20.98	21.31	Positive	22.37	22.61
4 to 1	45	21791892	Positive	15.42	15.79	Positive	17.73	18.01
4 to 1	46	21791899	Positive	20.01	19.73	Positive	21.69	21.49
4 to 1	47	21791900	Positive	23.79	23.63	Positive	25.3	25.04
4 to 1	48	21791908	Positive	24.3	24.41	Positive	25.79	25.79
4 to 1	49	21791910	Positive	19.67	19.95	Positive	20.51	20.72
4 to 1	50	21792600	Positive	24.14	24.46	Positive	24.6	24.88
4 to 1	51	21791888	Positive	21.49	21.8	Positive	23.94	24.21
4 to 1	52	21791874	Positive	17.84	17.94	Positive	20.13	20.37
4 to 1	53	21792589	Positive	31.17	32.1	Positive	31.14	32.57
4 to 1	54	21792588	Positive	30.84	32.19	Positive	30.55	32.31
4 to 1	82	21791507	Positive	17.77	17.96	Positive	19.18	19.67
4 to 1	83	21791442	Positive	28.11	28.84	Positive	28.16	29.18
4 to 1	84	21791418	Positive	28.17	29.22	Positive	28.5	29.85
4 to 1	85	21791467	Positive	17.44	17.61	Positive	18.97	19.5
4 to 1	86	21791416	Positive	28.08	28.52	Positive	29.2	30.66
4 to 1	23	21798094	Positive	30.74	32.68	Positive	32.36	35.09
4 to 1	6	22682452	Positive	28.95	29.79	Positive	30.52	31.91
4 to 1	10	22682454	Positive	29.92	30.18	Positive	31.64	33.24

## Sheet: 6 to 1
Pooling	Pool ID	Code	Original Result	Orig. Target 1	Orig. Target 2 E	Pooled Result	Pool Target 1	Pool Target 2
6 to 1	7	21768953	Positive	23.77	23.39	Positive	25.42	25.16
6 to 1	8	21768889	Positive	24.54	24.25	Positive	25.96	25.59
6 to 1	9	21768956	Positive	34.08	37.46	Positive	40*	38.48
6 to 1	7	21776558	Positive	20.15	19.89	Positive	22.41	22
6 to 1	8	21776479	Positive	25.29	24.51	Positive	27.24	26.76		40* max number of cycles
6 to 1	7	21777468	Positive	26.99	26.99	Positive	28.61	28.52
6 to 1	8	21777477	Positive	28.64	29.22	Positive	29.68	30.54
6 to 1	9	21777388	Positive	23.05	22.66	Positive	24.78	24.42
6 to 1	18	21777401	Positive	29.53	29.54	Positive	29.82	30.57
6 to 1	19	21777271	Positive	34.77	36.56	Positive	34.94	36.46
6 to 1	7	21777423	Positive	23.84	23.54	Positive	24.52	24.42
6 to 1	8	21777424	Positive	26.92	26.43	Positive	27.28	27.35
6 to 1	9	21777369	Positive	31.78	33.28	Positive	30.92	32.96
6 to 1	13	21777391	Positive	32.16	33.75	Positive	31.55	33.68
6 to 1	9	21788765	Positive	16.24	16.42	Positive	18.39	18.89
6 to 1	10	21788691	Positive	24.49	24.82	Positive	25.25	25.91
6 to 1	11	21787941	Positive	31.65	32.26	Positive	31.59	33.66
6 to 1	12	21788109	Positive	33.65	35.46	Negative	40*	40*
6 to 1	7	21788761	Positive	22.03	21.74	Positive	24.25	24.01
6 to 1	8	21787947	Positive	30.48	31.18	Positive	31.2	32.36
6 to 1	17	21794594	Positive	32.12	33.23	Positive	32.02	34.37
6 to 1	18	21794607	Positive	23.26	23.12	Positive	24.16	24.08
6 to 1	19	21794642	Positive	18.08	18.06	Positive	19.53	19.76
6 to 1	20	21794651	Positive	26.74	27.14	Positive	28.2	28.65
6 to 1	21	21794654	Positive	22.78	23.09	Positive	24.27	24.46
6 to 1	22	21794663	Positive	18.38	18.36	Positive	19.59	19.86
6 to 1	23	21795184	Positive	31.95	33.21	Positive	31.79	34.52
6 to 1	24	21795146	Positive	25.45	25.05	Positive	27.21	26.91
6 to 1	55	21791836	Positive	30.47	31.28	Positive	30.19	32.03
6 to 1	56	21791892	Positive	15.42	15.79	Positive	18.53	18.88
6 to 1	57	21791899	Positive	20.01	19.73	Positive	22.91	22.77
6 to 1	58	21791900	Positive	23.79	23.63	Positive	25.93	25.85
6 to 1	59	21791908	Positive	24.3	24.41	Positive	26.79	26.88
6 to 1	60	21791910	Positive	19.67	19.95	Positive	21.54	21.79
6 to 1	61	21792600	Positive	24.14	24.46	Positive	25.16	25.7
6 to 1	62	21791888	Positive	21.49	21.8	Positive	24.49	24.79
6 to 1	63	21791874	Positive	17.84	17.94	Positive	20.67	20.82
6 to 1	64	21792589	Positive	31.17	32.1	Positive	31.17	32.72
6 to 1	65	21792588	Positive	30.84	32.19	Positive	30.65	32.65
6 to 1	87	21791507	Positive	17.77	17.96	Positive	19.88	20.41
6 to 1	88	21791442	Positive	28.11	28.84	Positive	28.36	29.47
6 to 1	89	21791418	Positive	28.17	29.22	Positive	28.74	30.17
6 to 1	90	21791467	Positive	17.44	17.61	Positive	19.33	19.8
6 to 1	24	21798094	Positive	30.74	32.68	Positive	32.18	36.19
6 to 1	25	21798120	Positive	24.44	24.6	Positive	26.94	27.5
6 to 1	5	22682452	Positive	28.95	29.79	Positive	30.89	32.6
6 to 1	11	22682454	Positive	29.92	30.18	Positive	31.52	33.49

## Sheet: 8  to 1
Pooling	Pool ID	Code	Original Result	Orig. Target 1	Orig. Target 2 E	Pooled Result	Pool Target 1	Pool Target 2
8 to 1	10	21768953	Positive	23.77	23.39	Positive	25.68	25.45
8 to 1	11	21768889	Positive	24.54	24.25	Positive	26.27	26.01
8 to 1	12	21768956	Positive	34.08	37.46	Negative	40*	40*
8 to 1	10	21776558	Positive	20.15	19.89	Positive	23.08	22.69
8 to 1	11	21776479	Positive	25.29	24.51	Positive	27.67	27.29		40* max number of cycles
8 to 1	10	21777468	Positive	26.99	26.99	Positive	29.05	28.98
8 to 1	11	21777477	Positive	28.64	29.22	Positive	30.56	31.52
8 to 1	12	21777388	Positive	23.05	22.66	Positive	25.4	24.92
8 to 1	1	21777401	Positive	29.53	29.54	Positive	30.2	31.11
8 to 1	2	21777271	Positive	34.77	36.56	Positive	40*	35.71
8 to 1	10	21777423	Positive	23.84	23.54	Positive	24.75	24.88
8 to 1	11	21777424	Positive	26.92	26.43	Positive	27.76	28
8 to 1	12	21777369	Positive	31.78	33.28	Positive	31.04	33.17
8 to 1	14	21777391	Positive	32.16	33.75	Positive	31.65	33.93
8 to 1	13	21788765	Positive	16.24	16.42	Positive	18.81	19.11
8 to 1	14	21788691	Positive	24.49	24.82	Positive	25.68	26.33
8 to 1	16	21787941	Positive	31.65	32.26	Positive	32.25	33.9
8 to 1	17	21788109	Positive	33.65	35.46	Positive	40*	33.79
8 to 1	9	21788761	Positive	22.03	21.74	Positive	24.38	24.05
8 to 1	10	21787947	Positive	30.48	31.18	Positive	31.21	32.71
8 to 1	25	21794594	Positive	32.12	33.23	Positive	32.53	34.06
8 to 1	26	21794607	Positive	23.26	23.12	Positive	24.79	24.53
8 to 1	27	21794642	Positive	18.08	18.06	Positive	20	20.27
8 to 1	28	21794651	Positive	26.74	27.14	Positive	28.63	29.06
8 to 1	29	21794654	Positive	22.78	23.09	Positive	24.66	24.88
8 to 1	30	21794663	Positive	18.38	18.36	Positive	19.91	20.17
8 to 1	31	21795184	Positive	31.95	33.21	Positive	32.57	34.43
8 to 1	32	21795146	Positive	25.45	25.05	Positive	27.59	27.41
8 to 1	66	21791872	Positive	20.98	21.31	Positive	23.34	23.6
8 to 1	67	21791892	Positive	15.42	15.79	Positive	18.55	18.71
8 to 1	68	21791899	Positive	20.01	19.73	Positive	23.02	22.87
8 to 1	69	21791900	Positive	23.79	23.63	Positive	26.32	26.38
8 to 1	70	21791908	Positive	24.3	24.41	Positive	27.24	27.44
8 to 1	71	21791910	Positive	19.67	19.95	Positive	21.7	22.04
8 to 1	72	21792600	Positive	24.14	24.46	Positive	25.64	26.15
8 to 1	73	21791888	Positive	21.49	21.8	Positive	24.75	25.06
8 to 1	74	21791874	Positive	17.84	17.94	Positive	21.2	21.53
8 to 1	75	21792589	Positive	31.17	32.1	Positive	31.29	32.95
8 to 1	76	21792588	Positive	30.84	32.19	Positive	30.72	32.91
8 to 1	91	21791507	Positive	17.77	17.96	Positive	20.23	20.82
8 to 1	92	21791442	Positive	28.11	28.84	Positive	28.58	29.75
8 to 1	93	21791418	Positive	28.17	29.22	Positive	28.81	30.14
8 to 1	94	21791467	Positive	17.44	17.61	Positive	19.67	20.1
8 to 1	26	21798094	Positive	30.74	32.68	Positive	31.89	34.79
8 to 1	27	21798120	Positive	24.44	24.6	Positive	27.54	28.22
8 to 1	4	22682452	Positive	28.95	29.79	Positive	31.09	33.06
8 to 1	12	22682454	Positive	29.92	30.18	Positive	31.8	33.45

## Sheet: 16 to 1
Pooling	Pool ID	Code	Original Result	Orig. Target 1	Orig. Target 2 E	Pooled Result	Pool Target 1	Pool Target 2
16 to 1	1	21798089	Positive	26.61	27.48	Positive	29.08	30.32
16 to 1	2	21798082	Positive	34.07	35.36	Negative	40*	40*
16 to 1	4	21787955	Positive	15.87	15.32	Positive	19.39	19.23
16 to 1	5	21785418	Positive	20.56	20.19	Positive	24.76	24.32
16 to 1	6	21798119	Positive	26.1	26.59	Positive	29.33	30.68		40* max number of cycles
16 to 1	7	21785397	Positive	21.35	21.1	Positive	25.27	24.83
16 to 1	8	21795184	Positive	31.95	33.21	Positive	40*	37.52
16 to 1	9	21798122	Positive	25.12	25.46	Positive	28.87	30.16
16 to 1	10	21798115	Positive	18.7	18.61	Positive	23.38	23.61
16 to 1	11	21785414	Positive	17.28	16.88	Positive	20.63	20.57
16 to 1	3	22682452	Positive	28.95	29.79	Positive	31.79	33.74
16 to 1	13	22682454	Positive	29.92	30.18	Positive	31.45	33.7
16 to 1	18	22682390	Positive	31.87	33.47	Positive	40*	36.81
16 to 1	20	22682453	Positive	30.13	31.47	Positive	31.29	34.82
16 to 1	21	22682574	Positive	24.98	24.81	Positive	29.48	30.01
16 to 1	30	22682835	Positive	18.59	18.62	Positive	23.49	23.97
16 to 1	31	22682813	Positive	40*	37.82	Negative	40*	40*
16 to 1	36	22682858	Positive	22.69	22.84	Positive	28.32	28.96
16 to 1	37	22682804	Positive	26.42	26.7	Positive	29.67	30.99
16 to 1	38	22682977	Positive	28.44	28.31	Positive	30.46	32.58
16 to 1	45	22682631	Positive	18.46	18.33	Positive	22.27	22.73
16 to 1	46	22682864	Positive	19.89	19.64	Positive	24.8	25.09
16 to 1	47	22682847	Positive	32.69	34.04	Negative	40*	40*
16 to 1	54	22682958	Positive	21.88	21.84	Positive	27.39	27.76
16 to 1	59	22683668	Positive	33.03	34.24	Negative	40*	40*
16 to 1	60	22683698	Positive	23.09	19.07	Positive	27.71	23.62
16 to 1	61	22683699	Positive	34.73	35.86	Negative	40*	40*
16 to 1	62	22683676	Positive	20.64	20.71	Positive	25.25	25.67
16 to 1	67	22683867	Positive	20.53	20.23	Positive	25.69	26.16
16 to 1	68	22683914	Positive	21.16	21.3	Positive	25.93	26.55
16 to 1	69	22683872	Positive	20.38	20.31	Positive	25.9	26.2
16 to 1	76	22683915	Positive	33.35	35.01	Negative	40*	40*
16 to 1	77	22683916	Positive	19.13	18.89	Positive	25.31	25.62
16 to 1	78	22683917	Positive	17.83	17.62	Positive	24	24.58
16 to 1	85	22683873	Positive	23.52	23.47	Positive	28.4	29.44
16 to 1	86	22683871	Positive	20.84	20.4	Positive	27.87	28.11
16 to 1	87	22683796	Positive	21.42	21.07	Positive	27.13	27.49

## Sheet: 32 to 1
Pooling	Pool ID	Code	Original Result	Orig. Target 1	Orig. Target 2 E	Pooled Result	Pool Target 1	Pool Target 2
32 to 1	12	21798089	Positive	26.61	27.48	Positive	29.72	31.27
32 to 1	13	21798082	Positive	34.07	35.36	Negative	40*	40*
32 to 1	14	21787955	Positive	15.87	15.32	Positive	19.96	19.88
32 to 1	15	21785418	Positive	20.56	20.19	Positive	25.59	25.34
32 to 1	16	21798119	Positive	26.1	26.59	Positive	29.9	31.48		40* max number of cycles
32 to 1	17	21785397	Positive	21.35	21.1	Positive	26.18	25.95
32 to 1	18	21785414	Positive	17.28	16.88	Positive	21.76	21.74
32 to 1	19	21798115	Positive	18.7	18.61	Positive	24.55	24.68
32 to 1	20	21798122	Positive	25.12	25.46	Positive	29.87	31.3
32 to 1	21	21795184	Positive	31.95	33.21	Negative	40*	40*
32 to 1	1	22682452	Positive	28.95	29.79	Positive	31.73	34.01
32 to 1	14	22682454	Positive	29.92	30.18	Positive	31.8	34.75
32 to 1	19	22682390	Positive	31.87	33.47	Positive	40*	36.92
32 to 1	22	22682453	Positive	30.13	31.47	Positive	40*	35.9
32 to 1	23	22682574	Positive	24.98	24.81	Positive	30.54	31.55
32 to 1	27	22682835	Positive	18.59	18.62	Positive	24.31	24.71
32 to 1	28	22682813	Positive	40*	37.82	Negative	40*	40*
32 to 1	39	22682858	Positive	22.69	22.84	Positive	28.95	29.65
32 to 1	40	22682804	Positive	26.42	26.7	Positive	29.01	29.9
32 to 1	41	22682977	Positive	28.44	28.31	Positive	30.96	33.34
32 to 1	48	22682631	Positive	18.46	18.33	Positive	24.29	24.59
32 to 1	49	22682864	Positive	19.89	19.64	Positive	27.1	27.4
32 to 1	50	22682847	Positive	32.69	34.04	Negative	40*	40*
32 to 1	55	22683668	Positive	33.03	34.24	Negative	40*	40*
32 to 1	56	22682958	Positive	21.88	21.84	Positive	27.52	28.23
32 to 1	57	22683698	Positive	23.09	19.07	Positive	28.82	25.19
32 to 1	58	22683699	Positive	34.73	35.86	Negative	40*	40*
32 to 1	63	22683676	Positive	20.64	20.71	Positive	26.04	26.49
32 to 1	70	22683867	Positive	20.53	20.23	Positive	26.16	26.9
32 to 1	71	22683914	Positive	21.16	21.3	Positive	26.69	27.32
32 to 1	72	22683872	Positive	20.38	20.31	Positive	26.95	27.07
32 to 1	79	22683915	Positive	33.35	35.01	Negative	40*	40*
32 to 1	80	22683916	Positive	19.13	18.89	Positive	25.7	26.23
32 to 1	81	22683917	Positive	17.83	17.62	Positive	25.35	25.92
32 to 1	88	22683873	Positive	23.52	23.47	Positive	29.47	30.86
32 to 1	89	22683871	Positive	20.84	20.4	Positive	27.72	28.37
32 to 1	90	22683796	Positive	21.42	21.07	Positive	28	28.64
32 to 1	92	22683913	Positive	24.79	24.68	Positive	30.04	31.86
